# Supplementary material for: Quinoline Derivatives: Promising Antioxidants with Neuroprotective Potential
Source: Antioxidants (Basel). 2023 Oct 12;12(10):1853. doi: 10.3390/antiox12101853 (PMC10604020; doi:10.3390/antiox12101853)
Supplement: Supplementary file 1 [file antioxidants-12-01853-s001.zip]

Archive with 1 entries (1 files):
- antioxidants-2653540-supplementary.pdf
